# Supplementary material for: Utilization of Biopolymer-Based Lutein Emulsion as an Effective Delivery System to Improve Lutein Bioavailability in Neonatal Rats
Source: Nutrients. 2024 Jan 31;16(3):422. doi: 10.3390/nu16030422 (PMC10857328; doi:10.3390/nu16030422)
Supplement: Supplementary file 1 [file nutrients-16-00422-s001.zip]

Archive with 1 entries (1 files):
- nutrients-2823406-supplementary.pdf
